# Supplementary material for: Templated Synthesis of Exfoliated Porous Carbon with Dominant Graphitic Nitrogen
Source: ACS Mater Au. 2023 Feb 27;3(3):231–41. doi: 10.1021/acsmaterialsau.2c00074 (PMC10176611; doi:10.1021/acsmaterialsau.2c00074)
Supplement: Supplementary file 2 — mg2c00074_si_002.zip [file mg2c00074_si_002.zip]

Archive with 5 entries (4 files):
- SupplementaryCIFs/
- SupplementaryCIFs/C6N1-Graphitic.cif
- SupplementaryCIFs/C6N1H3-Pyridinic.cif
- SupplementaryCIFs/C7N1H3-Pyrrolic.cif
- SupplementaryCIFs/readme.txt
