# Supplementary material for: Templated Synthesis of Exfoliated Porous Carbon with Dominant Graphitic Nitrogen
Source: ACS Mater Au. 2023 Feb 27;3(3):231–41. doi: 10.1021/acsmaterialsau.2c00074 (PMC10176611; doi:10.1021/acsmaterialsau.2c00074)
Supplement: Supplementary file 2 — mg2c00074_si_002.zip [file mg2c00074_si_002.zip › SupplementaryCIFs/C6N1-Graphitic.cif]

data_Graphitic-C6N1
_audit_creation_date              2022-09-28
_audit_creation_method            'Converted from VASP Geometry Optimisation'
_symmetry_space_group_name_H-M    'AMM2'
_symmetry_Int_Tables_number       38
_symmetry_cell_setting            orthorhombic
loop_
_symmetry_equiv_pos_as_xyz
  x,y,z
  -x,-y,z
  x,-y,z
  -x,y,z
  x,y+1/2,z+1/2
  -x,-y+1/2,z+1/2
  x,-y+1/2,z+1/2
  -x,y+1/2,z+1/2
_cell_length_a                    6.2403
_cell_length_b                    17.0791
_cell_length_c                    4.2265
_cell_angle_alpha                 90.0000
_cell_angle_beta                  90.0000
_cell_angle_gamma                 90.0000
loop_
_atom_site_label
_atom_site_type_symbol
_atom_site_fract_x
_atom_site_fract_y
_atom_site_fract_z
_atom_site_U_iso_or_equiv
_atom_site_adp_type
_atom_site_occupancy
C1     C     0.50000  -0.00000  -0.82323   0.01267  Uiso   1.00
C2     C     0.50000  -0.00000  -0.15838   0.01267  Uiso   1.00
C3     C     0.50000   0.07169  -0.32619   0.01267  Uiso   1.00
C5     C     0.50000  -0.14335  -0.82984   0.01267  Uiso   1.00
C7     C     0.50000   0.21341  -0.32542   0.01267  Uiso   1.00
C9     C     0.50000   0.07219  -0.66043   0.01267  Uiso   1.00
C11    C     0.50000  -0.21461  -0.66016   0.01267  Uiso   1.00
N1     N     0.50000   0.14273  -0.15989   0.01267  Uiso   1.00
C13    C     0.00000  -0.00000  -0.16119   0.01267  Uiso   1.00
C14    C     0.00000  -0.00000  -0.82605   0.01267  Uiso   1.00
C15    C     0.00000   0.07219  -0.66323   0.01267  Uiso   1.00
C17    C    -0.00000   0.21461  -0.66295   0.01267  Uiso   1.00
C19    C     0.00000   0.07169  -0.32900   0.01267  Uiso   1.00
C21    C     0.00000  -0.14335  -0.83264   0.01267  Uiso   1.00
C23    C    -0.00000   0.21341  -0.32822   0.01267  Uiso   1.00
N3     N     0.00000  -0.14273  -0.16268   0.01267  Uiso   1.00
loop_
_geom_bond_atom_site_label_1
_geom_bond_atom_site_label_2
_geom_bond_distance
_geom_bond_site_symmetry_2
_ccdc_geom_bond_type
C1     C2      1.417   1_554 S
C1     C9      1.412   .     D
C1     C9      1.412   2_655 D
C2     C1      1.417   1_556 S
C2     C3      1.415   .     S
C2     C3      1.415   2_655 S
C3     C9      1.413   .     S
C3     N1      1.402   .     D
C5     C9      1.410   2_655 D
C5     C11     1.413   .     S
C5     N1      1.395   2_654 S
C7     C11     1.414   5     D
C7     C11     1.415   2_655 S
C7     N1      1.395   .     S
C9     C5      1.410   2_655 D
C11    C7      1.415   2_655 S
C11    C7      1.414   5_544 D
N1     C5      1.395   2_656 S
C13    C14     1.416   1_556 S
C13    C19     1.415   .     D
C13    C19     1.415   2     D
C14    C13     1.416   1_554 S
C14    C15     1.412   .     S
C14    C15     1.412   2     S
C15    C19     1.413   .     S
C15    C21     1.410   2     D
C17    C21     1.413   2     S
C17    C23     1.415   .     S
C17    C23     1.414   6_554 D
C19    N3      1.402   2     S
C21    C15     1.410   2     D
C21    C17     1.413   2     S
C21    N3      1.395   1_554 S
C23    C17     1.414   6     D
C23    N3      1.395   2     D
N3     C21     1.395   1_556 S
N3     C23     1.395   2     D
N3     C19     1.402   2     S
