# Supplementary material for: Templated Synthesis of Exfoliated Porous Carbon with Dominant Graphitic Nitrogen
Source: ACS Mater Au. 2023 Feb 27;3(3):231–41. doi: 10.1021/acsmaterialsau.2c00074 (PMC10176611; doi:10.1021/acsmaterialsau.2c00074)
Supplement: Supplementary file 2 — mg2c00074_si_002.zip [file mg2c00074_si_002.zip › SupplementaryCIFs/C6N1H3-Pyridinic.cif]

data_Pyridinic-C6N1H3
_audit_creation_date              2022-09-28
_audit_creation_method            'Converted from VASP Geometry Optimisation'
_symmetry_space_group_name_H-M    'CMC21'
_symmetry_Int_Tables_number       36
_symmetry_cell_setting            orthorhombic
loop_
_symmetry_equiv_pos_as_xyz
  x,y,z
  -x,-y,z+1/2
  x,-y,z+1/2
  -x,y,z
  x+1/2,y+1/2,z
  -x+1/2,-y+1/2,z+1/2
  x+1/2,-y+1/2,z+1/2
  -x+1/2,y+1/2,z
_cell_length_a                    5.0755
_cell_length_b                    8.6040
_cell_length_c                    6.5304
_cell_angle_alpha                 90.0000
_cell_angle_beta                  90.0000
_cell_angle_gamma                 90.0000
loop_
_atom_site_label
_atom_site_type_symbol
_atom_site_fract_x
_atom_site_fract_y
_atom_site_fract_z
_atom_site_U_iso_or_equiv
_atom_site_adp_type
_atom_site_occupancy
H1     H    -0.12872  -0.26851  -0.46946   0.01267  Uiso   1.00
C1     C     0.24422  -0.55491  -0.33396   0.01267  Uiso   1.00
C5     C    -0.22732  -0.28872  -0.87927   0.01267  Uiso   1.00
H5     H     0.00000  -0.38242  -0.20781   0.01267  Uiso   1.00
C9     C    -0.00000  -0.96774  -0.34131   0.01267  Uiso   1.00
C11    C     0.00000  -0.80414  -0.35204   0.01267  Uiso   1.00
N1     N    -0.00000  -0.48826  -0.27804   0.01267  Uiso   1.00
loop_
_geom_bond_atom_site_label_1
_geom_bond_atom_site_label_2
_geom_bond_distance
_geom_bond_site_symmetry_2
_ccdc_geom_bond_type
H1     C5      1.060   6_445 S
C1     N1      1.414   .     S
C1     C5      1.380   2_545 D
C1     C9      1.500   5     S
C5     H1      1.060   6_444 S
C5     C1      1.380   2_544 D
C5     C11     1.415   2_544 S
H5     N1      1.020   .     S
C9     C11     1.409   .     D
C9     C1      1.500   5_445 S
C9     C1      1.500   8_545 S
C11    C5      1.415   2_545 S
C11    C5      1.415   3_545 S
N1     C1      1.414   4     S
