# Supplementary material for: Templated Synthesis of Exfoliated Porous Carbon with Dominant Graphitic Nitrogen
Source: ACS Mater Au. 2023 Feb 27;3(3):231–41. doi: 10.1021/acsmaterialsau.2c00074 (PMC10176611; doi:10.1021/acsmaterialsau.2c00074)
Supplement: Supplementary file 2 — mg2c00074_si_002.zip [file mg2c00074_si_002.zip › SupplementaryCIFs/C7N1H3-Pyrrolic.cif]

data_Pyrrolic-C7N1H3
_audit_creation_date              2022-09-28
_audit_creation_method            'Converted from VASP Geometry Optimisation'
_symmetry_space_group_name_H-M    'PM'
_symmetry_Int_Tables_number       6
_symmetry_cell_setting            monoclinic
loop_
_symmetry_equiv_pos_as_xyz
  x,y,z
  x,-y,z
_cell_length_a                    7.9463
_cell_length_b                    6.2185
_cell_length_c                    8.1357
_cell_angle_alpha                 90.0000
_cell_angle_beta                  124.7818
_cell_angle_gamma                 90.0000
loop_
_atom_site_label
_atom_site_type_symbol
_atom_site_fract_x
_atom_site_fract_y
_atom_site_fract_z
_atom_site_U_iso_or_equiv
_atom_site_adp_type
_atom_site_occupancy
H1     H     0.55975   0.50000   0.41921   0.01267  Uiso   1.00
H2     H     0.70614   0.50000   0.79625   0.01267  Uiso   1.00
H3     H     0.70571   0.50000   0.59749   0.01267  Uiso   1.00
H4     H     0.14133   0.50000   0.84668   0.01267  Uiso   1.00
H5     H     0.41188   0.50000   0.95931   0.01267  Uiso   1.00
H6     H     0.24005   0.50000   0.79111   0.01267  Uiso   1.00
C1     C     0.95915   0.50000   0.13276   0.01267  Uiso   1.00
C2     C     0.09719   0.50000   0.34279   0.01267  Uiso   1.00
C3     C     0.04334   0.50000   0.48053   0.01267  Uiso   1.00
C4     C     0.06196   0.50000   0.02312   0.01267  Uiso   1.00
C5     C     0.29913   0.50000   0.15194   0.01267  Uiso   1.00
C6     C     0.40241   0.50000   0.35586   0.01267  Uiso   1.00
C7     C     0.31665   0.50000   0.45942   0.01267  Uiso   1.00
C8     C     0.40156   0.50000   0.67085   0.01267  Uiso   1.00
C9     C     0.74076   0.50000   0.06283   0.01267  Uiso   1.00
C10    C     0.99778   0.50000   0.82035   0.01267  Uiso   1.00
C11    C     0.84672   0.50000   0.44096   0.01267  Uiso   1.00
C12    C     0.67599   0.50000   0.21676   0.01267  Uiso   1.00
C13    C     0.45596   0.50000   0.10925   0.01267  Uiso   1.00
C14    C     0.60549   0.50000   0.84549   0.01267  Uiso   1.00
N1     N     0.22548   0.50000   0.66294   0.01267  Uiso   1.00
N2     N     0.84409   0.50000   0.61966   0.01267  Uiso   1.00
H7     H     0.76335  -0.00000   0.24182   0.01267  Uiso   1.00
H8     H     0.22702  -0.00000   0.40532   0.01267  Uiso   1.00
H9     H     0.94484  -0.00000   0.41643   0.01267  Uiso   1.00
H10    H     0.59361  -0.00000   0.20928   0.01267  Uiso   1.00
H11    H     0.04956  -0.00000   0.24222   0.01267  Uiso   1.00
H12    H     0.29572  -0.00000   0.61945   0.01267  Uiso   1.00
C15    C     0.00390  -0.00000   0.86489   0.01267  Uiso   1.00
C16    C     0.89903  -0.00000   0.65443   0.01267  Uiso   1.00
C17    C     0.01065  -0.00000   0.57272   0.01267  Uiso   1.00
C18    C     0.85383  -0.00000   0.91509   0.01267  Uiso   1.00
C19    C     0.62453  -0.00000   0.78920   0.01267  Uiso   1.00
C20    C     0.54147  -0.00000   0.57804   0.01267  Uiso   1.00
C21    C     0.68116  -0.00000   0.52404   0.01267  Uiso   1.00
C22    C     0.56203  -0.00000   0.31618   0.01267  Uiso   1.00
C23    C     0.23067  -0.00000   0.00034   0.01267  Uiso   1.00
C24    C     0.90604  -0.00000   0.10520   0.01267  Uiso   1.00
C25    C     0.21685  -0.00000   0.69012   0.01267  Uiso   1.00
C26    C     0.34534  -0.00000   0.89777   0.01267  Uiso   1.00
C27    C     0.55739  -0.00000   0.92782   0.01267  Uiso   1.00
C28    C     0.35588  -0.00000   0.22706   0.01267  Uiso   1.00
N3     N     0.74169  -0.00000   0.10805   0.01267  Uiso   1.00
N4     N     0.34825  -0.00000   0.39785   0.01267  Uiso   1.00
loop_
_geom_bond_atom_site_label_1
_geom_bond_atom_site_label_2
_geom_bond_distance
_geom_bond_site_symmetry_2
_ccdc_geom_bond_type
H1     C6      1.046   .     S
H2     C14     1.080   .     S
H3     N2      1.008   .     S
H4     C10     1.034   1_455 S
H5     C13     1.060   1_556 S
H6     N1      0.981   .     S
C1     C2      1.409   1_655 D
C1     C4      1.515   1_655 S
C1     C9      1.486   .     S
C2     C1      1.409   1_455 D
C2     C3      1.409   .     S
C2     C7      1.433   .     S
C3     C11     1.404   1_455 D
C3     N1      1.359   .     S
C4     C1      1.515   1_455 S
C4     C5      1.548   .     S
C4     C10     1.422   1_454 D
C5     C6      1.368   .     S
C5     C13     1.472   .     D
C6     C7      1.353   .     D
C7     C8      1.446   .     S
C8     C14     1.420   .     D
C8     N1      1.363   .     S
C9     C12     1.603   .     D
C9     C14     1.454   1_554 S
C10    C4      1.422   1_656 D
C10    H4      1.034   1_655 S
C10    N2      1.372   .     S
C11    C3      1.404   1_655 D
C11    C12     1.531   .     S
C11    N2      1.466   .     S
C12    C13     1.441   .     S
C13    H5      1.060   1_554 S
C14    C9      1.454   1_556 S
H7     N3      1.000   .     S
H8     N4      0.999   .     S
H9     C17     1.064   1_655 S
H10    C22     1.034   .     S
H11    C24     1.045   1_455 S
H12    C25     1.065   .     S
C15    C16     1.414   1_455 S
C15    C18     1.464   1_455 S
C15    C23     1.482   1_556 D
C16    C15     1.414   1_655 S
C16    C17     1.379   1_655 D
C16    C21     1.424   .     S
C17    C16     1.379   1_455 D
C17    H9      1.064   1_455 S
C17    C25     1.346   .     S
C18    C15     1.464   1_655 S
C18    C19     1.497   .     S
C18    C24     1.354   1_556 D
C19    C20     1.447   .     S
C19    C27     1.498   .     D
C20    C21     1.408   .     D
C20    N4      1.392   .     S
C21    C22     1.389   .     S
C22    C28     1.362   .     D
C23    C15     1.482   1_554 D
C23    C26     1.547   1_554 S
C23    C28     1.516   .     S
C24    H11     1.045   1_655 S
C24    C18     1.354   1_554 D
C24    N3      1.319   .     S
C25    C26     1.389   .     D
C26    C23     1.547   1_556 S
C26    C27     1.559   .     S
C27    N3      1.358   1_556 S
C28    N4      1.425   .     S
N3     C27     1.358   1_554 S
