# Supplementary material for: Templated Synthesis of Exfoliated Porous Carbon with Dominant Graphitic Nitrogen
Source: ACS Mater Au. 2023 Feb 27;3(3):231–41. doi: 10.1021/acsmaterialsau.2c00074 (PMC10176611; doi:10.1021/acsmaterialsau.2c00074)
Supplement: Supplementary file 2 — mg2c00074_si_002.zip [file mg2c00074_si_002.zip › SupplementaryCIFs/readme.txt]

Templated Synthesis of Exfoliated Porous Carbon with Dominant Graphitic Nitrogen
----------------------------------------------------------------------------------------------------------------

Esmail Doustkhah (*,1), Ahmed Kotb (2), Saeede Tafazoli (1,3), Timuçin Balkana (1,4,5), Sarp Kaya (1,3,5),
Dorian H. A. Hanaor (6), M. Hussein N. Assadi (7)

----------------------------------------------------------------------------------------------------------------
(1) Koç University Tüpraş Energy Center (KUTEM), 34450 Sarıyer, Istanbul, Turkey.
(2) Chemistry Department, Faculty of Science, Al-Azhar University, 71524 Assiut, Egypt.
(3) Materials Science and Engineering, Koç University, 34450 Istanbul, Turkey.
(4) n2STAR Koç University Nanofabrication and Nanocharacterization Center for
    Scientific and Technological Advanced Research, 34450 Sarıyer, Istanbul, Turkey.
(5) Department of Chemistry, Koç University, 34450 Istanbul, Turkey.
(6) Fachgebiet Keramische Werkstoffe, Technische Universität Berlin, 10623 Berlin, Germany.
(7) RIKEN Center for Emergent Matter Science, 2-1 Hirosawa, Wako, Saitama 351-0198, Japan.
(*) edoustkhahheragh@ku.edu.tr
----------------------------------------------------------------------------------------------------------------


The symmetrised structures for graphitic C6N1, pyridinic C6N1H3, and pyrrolic C7N1H3 are presented in this
folder. These structure files were produced by detecting the symmetries associated with the structures
obtained using VASP geometry optimisation. These CIFs present the conventional unit cells.
